# Supplementary material for: Modeling of the Human Alveolar Rhabdomyosarcoma Pax3-Foxo1 Chromosome Translocation in Mouse Myoblasts Using CRISPR-Cas9 Nuclease
Source: PLoS Genet. 2015 Feb 6;11(2):e1004951. doi: 10.1371/journal.pgen.1004951 (PMC4319822; doi:10.1371/journal.pgen.1004951)
Supplement: S1 Table — List of genes reported to be regulated by PAX3-FOXO by comparing gene expression levels in ARMS versus ERMS tumors and by forced expression of PAX3-FOXO1 in MEFs, NIH3T3, SAOS2 and C2C12 as published in [2] and references therein. The last column lists the up or down regulated genes in 64% t(1;3)-positive mouse myoblasts. These numbers were obtained by dividing the number of mapped RNA-seq reads in 64% Pax3-Foxo1-positive (1G3) cell pool by those in the wild type (1H3) cell pool. 45% of the genes (bold script) are regulated in the direction published. ND = no reads detected. (XLSX) [file pgen.1004951.s008.xlsx]

## Sheet: Sheet1
Supplementary Table 1: PAX3-FOXO1 target genes in ARMS
Gene	Description	Regulation	PF3 target	Mapped reads P3F/WT
C10ORF6	Family with sequence similarity 178, member A	Up	Yes	ND
DKFZP762M127	Unknown	Up	Yes	ND
ELA1	Elastase-1	Up	Yes	ND
GRAF	GTPase regulator associated with FAK	Up	Yes	ND
HUMMLC2B	Myosin regulatory light chain 2, skeletal muscle isoform	Down	Yes	ND
MARCH3	Membrane-associated RING finger protein 3	Up	Yes	ND
MN1	Meningioma (disrupted in balanced translocation) 1	Up	Yes	ND
PTHLT	Parathyroid hormone-like hormone	Up	Yes	ND
RRP22	Ras-like protein family member 10A, on chm 22	Up	?	ND
TCF712	Transcription factor 7-like (T-cell specific, HMG-box)	Up	Yes	ND
TIAF1	TGF-beta-1-induced antiapoptotic factor 1	Up	?	ND
TM4SF10	Transmembrane 4 suprfamily member 10	Up	Yes	ND
NELL1	NEL-like protein 1	Up	Yes	6.48
EPHA4	Ephrin type-A receptor 4	Up/down	Yes	5.98
MTUS2	Microtuble associated tumor suppressor candidate 2	Up	Yes	4.6
NHLH1	Nescient helix loop helix 1	Up	Yes	3.75
NRCAM	Neuronal cell adhesion molecule	Up	Yes	2.35
DCX	Neuronal migration protein doublecortin	Up	?	2.11
FGFR4	Fibroblast growth factor receptor 4	Up	Yes	1.94
DZIP3	DAZ interacting protein 3, zinc finger	Up	Yes	1.93
MET	Hepatocyte growth factor receptor	Up	Yes	1.9
KCNS3	Potassium voltage-gated channel subfamily S member 3	Up	?	1.71
MEG3	Maternally expressed 3	Up	?	1.66
CCND1	Cyclin D1	Down	?	1.64
PBK	PDZ-binding kinase	Up	Yes	1.5
JAKMIP2	Janus kinase and microtubule-interacting protein 2	Up	Yes	1.46
PHF17	PHD finger protein 17	Up	Yes	1.42
CDH3	Cadherin 3, type 1, P-cadherin (placental)	Up	Yes	1.36
PRKAR2B	Protein kinase, cAMP-dependent, regulatory, type II, beta	Up	Yes	1.36
LRRFIP2	Leucine-rich repeat (in FLII) interacting protein 2	Up	Yes	1.33
ADAM10	A disintegrin and metalloproteinase domain 10	Up	Yes	1.28
TSC22D2	TSC22 domain family, member 2	Up	Yes	1.22
ENC1	Ectodermal-neural cortex 1 (with BTB-like domain)	Up	Yes	1.2
CXCR7	C-X-C chemokine receptor type 7	Down	Yes	1.14
PLAG1	Pleiomorphic adenoma gene 1 protein	Down	Yes	1.14
FGFR2	Fibroblast growth factor receptor 2	Up	Yes	1.11
ASS	Argininosuccinate synthase	Up	?	1.1
CHD7	Chromodomain helicase DNA-binding protein 7	Up	Yes	1.1
DUSP4	Dual specificity phosphatase 4	Down	?	1.1
FNBP1	Formin-binding protein 1	Down	?	1.1
GTF3C1	General transcription factor 3C	Up	Yes	1.09
SIX1	SIX homeobox 1	Up	Yes	1.07
POU4F1	Brain-specific homeobox/POU domain protein 3A	Up	Yes	1.04
RASSF4	Ras association (RalGDS/AF-6) domaim family 4	Up	Yes	1.04
OLIG2	Oligodendrocyte transcription factor 2	Up	?	1.02
SOX14	SRY (sex determining region Y)-box 14	Up	Yes	1.02
TFAP2B	Transcription factor AP-2 beta	Up	Yes	1.02
FLNB	Filamin B, beta	Down	Yes	1
IGFBP5	IGF-binding protein 5	Up	Yes	0.96
QDPR	Quinoid dihydropteridine reductase	Up	Yes	0.94
SLC24A3	Solute carrier family 24 (sodium/potassium/calcium exchanger), member 3	Up	Yes	0.94
MYOD	Myoblast determination protein 1	Up	Yes	0.93
HDAC5	Istone deacetylase 5	Up	Yes	0.91
PRKCA	Protein kinase C, alpha	Up	Yes	0.88
GADD45A	Growth arrest and DNA-damage-inducible protein GADD45 alpha	Up	Yes	0.87
SULF1	Sulfatase 1	Up	Yes	0.87
TNFAIP3	Tumor necrosis factor, alpha-induced protein 3	Up	Yes	0.86
CD9	C9 molecule/Tetraspanin-29	Up	Yes	0.81
COL18A1	Collagen type 18 a 1	Up	?	0.81
ENO3	Enolase 3 (beta, muscle)	Up	?	0.81
PGBD5	PiggyBac transposable element-derived protein 5	Up	Yes	0.81
STX11	Syntaxin 11	Up	Yes	0.8
H19	Imprinted maternally expressed gene, untranslated mRNA	Up	Yes	0.79
CNR1	Cannabinoid receptor 1	Up	Yes	0.78
TRAM2	Translocation-associated membrane protein 2	Up	Yes	0.78
ANK2	Ankyrin 2	Up	Yes	0.77
ASTN2	Astrotactin 2	Up	Yes	0.77
DES	Desmin	Down	Yes	0.76
NEBL	Nebulette	Up/down	Yes	0.76
KCNN3	Small conductance calcium-activated potassium channel protein 3	Up	Yes	0.75
RYR3	Brain-type ryanodine receptor	Up	Yes	0.74
VWA5A	Von Willebrand factor A domain containing 5A	Up	Yes	0.74
ABAT	4-Aminobutyrate aminotransferase	Up	Yes	0.73
PALMD	Palmdelphin	Down	Yes	0.72
PLK2	Polo-like kinase 2	Down	Yes	0.71
UBE2G2	Ubiquitin-conjugating enzyme E2G 2 (UBC7 homolog, yeast)	Up	Yes	0.71
SVIL	Supervillin	Down	Yes	0.69
PIPOX	Pipecolic acid oxidase	Up	Yes	0.68
BIN1	Bridging integrator 1	Down	Yes	0.67
TNNT3	Troponin T type 3 (skeletal, fast)	Down	Yes	0.65
FOXO1	Forkhead box O1	Up	Yes	0.63
IGF2	Insulin-like growth factor II	Up	Yes	0.63
RYR1	Skeletal muscle-type ryanodine receptor	Up	Yes	0.61
PSEN2	Presenilin 2 (Alzheimer's disease 4)	Up	?	0.6
PCDH7	Protocadherin 7	Up	Yes	0.58
MYBPH	Myosin-binding protein H	Up/down	Yes	0.57
PODXL	Podocalyxin-like protein 1	Up	Yes	0.56
TNNT2	Troponin T type 2 (cardiac)	Up	Yes	0.56
CKM	Creatine kinase M chain, muscle	Up	Yes	0.55
MCAM	Melanoma cell adhesion molecule	Up	Yes	0.54
MYOG	Myogenin (myogenic fractor 4)	Up	Yes	0.53
MYL1	Myosin, light chain 1, alkali; skeletal, fast	Up/down	Yes	0.52
ACTC	Actin, alpha, cardiac muscle 1	Up	Yes	0.51
ADRA2C	Alpha-2 adrenergic receptor subtype C4	Up	Yes	0.51
FOXF1	Forkhead box protein F1	Up	Yes	0.51
WSCD1	WSC domain-containing protein 1	Up	?	0.51
IL4R	Interleukin 4 receptor	Up	Yes	0.5
PPARGC1A	Peroxisome proliferator-activated receptor gamma, coactivator 1 alpha	Up	Yes	0.5
CXCR4	C-X-C chemokine receptor type 4	Up	Yes	0.49
MYH8	Myosin, heavy chain 8, skeletal muscle, perinatal	Up/down	Yes	0.49
MYCN	N-MYC proto-oncogene protein	Up	Yes	0.47
IGFBP3	IGF-binding protein 3	Down	Yes	0.45
TNNC2	Troponin C type 2 (fast)	Up/down	Yes	0.45
BMP5	Bone morphogenic protein 5	Up	Yes	0.44
MYL4	Myosin, light chain 4, alkali; atrial, embryonic	Up/down	Yes	0.39
TGFB1	Transforming growth factor, beta 1	Up	Yes	0.37
ADRA2A	Alpha-2 adrenergic receptor subtype C10	Up	Yes	0.35
TNNI2	Troponin I type 2 (skeletal, fast)	Up/down	Yes	0.33
PDZRN3	PDZ domain containing ring finger 3	Up	Yes	0.27
ALK	ALK tyrosine kinase receptor, anaplastic lymphoma kinase Ki-1	Up	Yes	0.26
NPTX2	Neuronal pentraxin II	Down	Yes	0.2
PKP1	Plakophilin 1 (ectodermal dysplasia/skin fragility syndrome)	Up	Yes	0.19
