# Supplementary material for: Modeling of the Human Alveolar Rhabdomyosarcoma Pax3-Foxo1 Chromosome Translocation in Mouse Myoblasts Using CRISPR-Cas9 Nuclease
Source: PLoS Genet. 2015 Feb 6;11(2):e1004951. doi: 10.1371/journal.pgen.1004951 (PMC4319822; doi:10.1371/journal.pgen.1004951)
Supplement: S2 Table — List of genes regulated by PAX3-FOXO1 in the ERMS cell line RD transduced with a PAX3-FOXO1 retrovirus as reported by [50]. The last column lists the up or down regulated genes in 64% t(1;3)-positive mouse myoblasts. These numbers were obtained by dividing the number of mapped RNA-seq reads in the 64% Pax3-Foxo1-positive (1G3) cell pool by those in the wild type (1H3) cell pool. 52% of the genes (bold script) are regulated in the direction published. ND = no reads detected. (XLSX) [file pgen.1004951.s009.xlsx]

## Sheet: Sheet1
Supplementary Table 2: PAX-FKHR Expression Signature in PAX3-FOXO1 transduced RD cells
Gene	Description	Regulation	Mapped Reads P3F/WT
ARL7	ADP-ribosylation factor-like 7	Up	ND
CMK0R1	Chemokine orphan receptor 1	Up	ND
DNAPTP6	DNA polymerase-transactivated protein 6	Up	ND
GDF8	Growth differentiation factor 8	Down	ND
HUMMLC2B	Myosin light chain 2	Down	ND
KCNS3	Potassium voltage-gated channel, delayed-rectifier, subfamily S, member 3	Up	ND
MARCH3	Membrane-associated RING-CH protein III	Up	ND
NEF3	Neurofilament 3 (150kDa medium)	Down	ND
RRP22	RAS-related on chromosome 22	Up	ND
TENS1	Tensin-like SH2 domain-containing 2	Up	ND
TIAF1	TGFB1-induced anti-apoptotic factor 1	Up	ND
TM4SF10	Transmembrane 4 superfamily member 10	Up	ND
unknown	Homo sapiens mRNA; cDNA DKFZp762M127	Up	ND
NELL1	NEL-like 1 (chicken)	Up	6.48
NRCAM	Neuronal cell adhesion molecule	Up	2.35
DCX	Doublecortex; lissencephaly, X-linked	Up	2.1
FGFR4	Fibroblast growth factor receptor 4	Up	1.94
MET	Met proto-oncogene	Up	1.9
MOXD1	Monooxygenase, DBH-like 1	Down	1.8
WSB2	WD repeat and SOCS box containing protein 2	Up	1.72
TRIL	KIAA0644 gene product	Down	1.69
MEG3	Maternally expressed 3	Up	1.66
SKP2	S-phase kinase-associated protein 2 (p45)	Up	1.63
TMEFF1	Transmembraine protein with EGF-like and two follistatin-like domains	Up	1.63
DJ971N18.2	Hypothetical protein DJ971N18.2	Up	1.5
FMR1	Fragile X mental retardation 1	Up	1.5
PBK	PDZ binding kinase	Up	1.5
SGK	Serum/glucocorticoid regulated kinase	Up	1.47
JAKMIP2	Jak and microtubule interacting protein 2	Up	1.46
TBC1D9	TBC1 domain family member 9	Up	1.45
PRKAR2B	Protein kinase, cAMP-dependent, regulatory, type II, beta	Up	1.35
ADAM10	A disintegrin and metalloproteinase domain 10	Up	1.28
MORC4	MORC family CW-type zinc finger 4	Up	1.21
ASS	Argininosuccinate synthetase	Up	1.1
DUSP4	Dual specificity phosphatase 4	Down	1.1
TCF7L2	Transcription factor 7-like 2	Up	1.05
INPP1	Inositol polyphosphate-1-phosphatase	Up	1.04
POU4F1	POU domain, class 4, transcription factor 1	Up	1.04
OLFM3	Olfactomedin 3	Down	1.03
PAX5	Paired box gene 5	Up	1.02
LSP1	Similar to lymphocyte-specific protein 1	Up	1.004
ZFP36L2	Zinc finger protein 36, C3H type-like 2	Down	1
MYOD1	Myogenic factor 3	Up	0.92
PPP1R14B	Protein phosphatase 1, regulatory (inhibitor) subunit 14B	Up	0.91
HDAC5	Histone deacetylase 5	Up	0.9
MAP1LC3B	Microtubule-associated protein 1 light chain 3 beta	Up	0.9
GAS2	Growth arrest-specific 2	Down	0.89
PRKCA	Protein kinase C, aplha	Up	0.88
SULF1	Sulfatase 1	Up	0.87
GADD45A	Growth arrest and DNA-damage-inducible, alpha	Up	0.86
TCF4	Transcription factor 4	Down	0.86
TNFAIP3	Tumor necrosis factor, alpha-induced protein 3	Up	0.86
CD9	CD9 antigen (p24)	Up	0.81
COL18A1	Collagen, type XVIII, alpha 1	Up	0.81
RGS2	Regulator of G-protein signalling 2, 24kDa	Down	0.81
ABAT	4-aminobutyrate aminotransferase	Up	0.78
TRAM2	Translocation associated membraine protein 2	Up	0.78
ANK2	Ankyrin2, neuronal	Up	0.77
PON2	Paraoxonase 2	Up	0.77
KCNN3	calcium-activiated channel, subfamily N, member 3	Up	0.75
NEBL	Nebulette	Up	0.75
VWA5a	Loss of heterozygosity, 11, chromosomal region 2, gene A	Up	0.74
PLK2	polo-like kinase 2 (Drosophila)	Down	0.7
OSTFI	Osteoclast stimulating factor 1	Up	0.68
PHLDA1	Pleckstrin homology-like domain, family A, member 1	Down	0.6
PSEN2	Presenilin 2 (Alzheimer disease 4)	Up	0.6
GPM6B	Glycoprotein M6B	Up	0.56
SPRY4	Sprouty homolog 4 (Drosophila)	Down	0.56
IRS2	Insulin receptor substrate 2 Potassium intermediate/small conductance	Up	0.55
MCAM	Melanoma cell adhesion molecule	Up	0.54
IL4R	Interleukin 4 receptor	Up	0.5
MYCN	V-myc myelocytomatosis viral related oncogene	Up	0.47
ATP2A1	ATPase, Ca++ transporting, cardiac muscle	Down	0.45
TNNC2	Troponin C2, fast	Down	0.45
IGFBP3	Insulin-like growth factor binding protein 3	Down	0.44
BMP5	Bone morphogenetic protein 5	Up	0.43
CCL2	Chemokine (C-C motif) ligand 2	Down	0.4
TRIB2	Tribbles homolog 2	Down	0.35
ALK	Anaplastic lymphoma kinase (Ki-1)	Up	0.25
